# Supplementary material for: Interplay Between Exfoliation and Functionalization Strategies for Group VI Layered Transition Metal Dichalcogenide Dispersions
Source: Nanomaterials (Basel). 2026 Mar 31;16(7):429. doi: 10.3390/nano16070429 (PMC13074869; doi:10.3390/nano16070429)
Supplement: Supplementary file 1 [file nanomaterials-16-00429-s001.zip]

Archive with 1 entries (1 files):
- nanomaterials-4196251-supplementary.pdf
